# Supplementary material for: P-selectin axis plays a key role in microglia immunophenotype and glioblastoma progression
Source: Nat Commun. 2021 Mar 26;12:1912. doi: 10.1038/s41467-021-22186-0 (PMC7997963; doi:10.1038/s41467-021-22186-0)
Supplement: Supplementary file 4 — Source Data [file 41467_2021_22186_MOESM4_ESM.xlsx]

## Sheet: Figure 1b
				AVE			[% red object area (μm2/well)]		SD
			Time	PD-GB4		PD-GB4+microglia (1:1)
			0	1		1			0.104366		0.097921
			4	1.30216		1.22898			0.228389		0.125625
			8	1.35352		1.4606			0.0479184		0.155385
			12	1.51782		1.58812			0.0375301		0.143551
			16	1.74984		1.91661			0.0278243		0.183123
			20	2.05948		2.25831			0.107421		0.268522
			24	2.39135		2.83761			0.0690165		0.602364
			28	2.76351		3.29343			0.0643645		0.746893
			32	3.22182		3.75447			0.111156		0.668523
			36	3.74053		4.38838			0.209557		0.749677
			40	4.41503		5.123			0.230143		0.91298
			44	5.17343		5.8122			0.332822		1.03643
			48	5.99726		6.83261			0.384693		1.17736
			52	6.92989		7.97619			0.397592		1.30473
			56	8.13346		9.24996			0.474001		1.44427
			60	9.49194		10.7572			0.662479		1.55032
			64	11.0236		12.5777			0.753888		1.58482
			68	13.0749		14.8193			0.836142		2.12404
			71	15.0273		16.6383			0.654932		1.66199
			73	15.9764		17.7018			0.699319		1.95242
			75	16.9976		18.986			0.763969		2.05814
			77	18.021		20.3537			0.718927		1.84719
			79	18.9243		21.9245			0.890863		2.1507
			81	20.0291		23.3678			1.00913		2.18572
			83	21.105		24.8475			0.728965		2.27473
			85	22.1504		26.2504			0.953288		2.37178
			87	23.5149		28.1205			0.673687		2.5463
			89	24.2855		29.5493			0.599339		2.75056
			91	24.9471		31.0228			0.486671		2.60545
			93	25.8383		32.6602			0.588582		2.50857
			95	26.9322		34.2155			0.57908		2.50733
			97	27.6575		35.7587			0.440932		2.47973
			99	28.1791		37.3936			0.707826		2.37057
			101	28.644		38.9706			0.566514		2.46461
			103	29.3759		40.3357			0.595308		2.33475
			105	29.9148		41.7368			0.300617		2.04289
			107	30.1688		42.8897			0.552307		1.91198
			109	30.5902		43.9043			0.410377		1.80578
			111	30.7537		45.0659			0.454104		1.9088
			113	30.9926		46.4495			0.716124		2.36626
			115	31.1747		46.96			0.505773		1.88056
			117	31.4718		47.8324			0.612177		1.89727
			119	31.5709		48.6529			0.563469		1.63415
			121	31.8222		49.8017			0.624605		1.54782
			123	31.9384		50.4476			0.753831		1.87937
			125	32.2157		51.2737			0.643744		1.51326
			127	32.1766		51.6435			1.14011		1.51353
			129	32.5193		52.183			0.929941		1.35763
			131	32.6536		52.763			0.854756		1.4456
			133	33.0697		53.0225			0.9911		1.0204
			135	33.5356		53.0282			0.574524		1.46163
			137	33.8846		53.4262			0.696578		1.38129
			139	34.2218		53.4948			0.963657		1.57399

## Sheet: Figure 1c
				Control		MG
				Total area		Total area
			A	283948		762613
				276047		726470
				269220		877798
			B	294227		840347
				354038		520218
				356991		590608
			C	327029		588802
				281724		546281
				251403		597731

## Sheet: Figure 1D
									Pixel density
				CCL20				GLUT3				SELP				TGF-b				il-1ra				CX3CL1
			PD-GB4	CC	MG		PD-GB4	CC	MG		PD-GB4	CC	MG		PD-GB4	CC	MG		PD-GB4	CC	MG		PD-GB4	CC	MG
		A	248	420	280		218	539	476		328	632	425		150	332	203		465	477	413		326	318	269
			274	452	264		272	461	426		273	550	321		197	304	203		437	491	438		313	368	95
		B	68	313	132		50	358	284		276	496	245		49	312	230		58	407	198		46	316	169
			110	258	211		64	410	208		218	541	240		57	321	168		50	542	132		41	273	163
				Positive control A
			PD-GB4	CC	MG
			8230.75	5816.5	11417.5
				Positive control B
			PD-GB4	CC	MG
			6270	7458.33	10560.8

## Sheet: Figure 1E
			A		B			C
			O.D		O.D			O.D
		PD-GB4	0.0598	PD-GB4	0.0636		PD-GB4	0.0646
			0.0585		0.0611			0.0688
		PD-GB4+MG CM	0.0656	PD-GB4+MG CM	0.0722		PD-GB4+MG CM	0.0702
			0.0685		0.0688			0.0708
			calibration A-B					calibration C
		0	0.0606				0	0.0542
		0.78	0.1123				0.78	0.128
		1.56	0.18555				1.56	0.21485
		3.13	0.32645				3.13	0.3808
		6.25	0.5923				6.25	0.6691
		12.5	1.01505				12.5	1.1006
		25	1.54005				25	2.0609
		50	2.0907				50	2.29995

## Sheet: Figure 1F
			Sample	CT SELP		CT GAPDH		Sample	CT SELP		CT GAPDH		Sample	CT SELP		CT GAPDH
			PD-GB4	34.9486		15.5903		PD-GB4	33.0867		15.7435		PD-GB4	33.9568		15.9243
				35.5182		15.6841			32.9382		15.2762			33.4895		15.7921
									32.8935		15.2335
			PD-GB4+MG C.M.	34.5977		15.5631		PD-GB4+MG C.M.	32.9521		15.7445		PD-GB4+MG C.M.	33.1789		15.7079
				34.6582		15.5473			32.9891		15.8893			32.705		15.7026

## Sheet: Figure 1H
							MFI
						IC	Control	MG CM
					A	0.05	0.09	0.17
					B	0.05	0.09	0.36
					C	0.0634	0.12957	0.3371

## Sheet: Figure 1J
						Total area
				STS		LTS		Normal
	A			0.288		0.106		0.004
				0.296		0.276		0.044
				0.307		0.181		0.087
	B			0.647		0.035		0.046
				0.581		0.13		0.098
				0.659		0.05		0.099
	C			0.101		0.115		0.035
				0.224		0.224		0.058
				0.227		0.087		0.042
	D			0.301		0.079		0.058
				0.289		0.06		0.061
				0.344		0.175		0.02
	E			0.455		0.013		0.078
				0.53		0.067		0.072
				0.535		0.113		0.045

## Sheet: Figure 2A
		Sample	CT SELP		CT GAPDH		Sample	CT SELP		CT GAPDH		Sample	CT SELP		CT GAPDH
		Control	28.3523		17.7171		Control	33.3796		17.6893		Control	30.812		17.962
			28.667		17.7082			32.5441		17.7442			29.8785		17.929
								31.7612		17.5662
		NCshRNA	29.1814		17.7555		NCshRNA	32.7714		18.0429		NCshRNA	31.3912		18.4489
			28.765		17.4962			32.8589		18.0026			31.4866		18.5773
		SELPshRNA	32.1439		15.9998		SELPshRNA	37.1074		18.897		SELPshRNA	35.408		18.948
			30.5745		16.4317			36.3446		18.9464			33.9455		18.9551

## Sheet: Figure 2C
					MFI
				IC	Control	MG CM
			A	0.05	0.09	0.17
			B	0.05	0.09	0.36
			C	0.0634	0.12957	0.3371

## Sheet: Figure 2D
										[Total Red Object Area (µm²/Well)]
					AVE						SD
				Elapsed	shSELP	NC	shSELP + MG	WT	WT + MG	shNC +MG	shSELP	NC	shSELP + MG	WT	WT + MG	shNC +MG
				0	8.57024	9.56854	8.36581	9.67196	8.91196	8.67346	0.266752	0.156349	0.421447	0.171962	0.443093	0.474013
				2	8.98932	10.0977	8.78173	11.2713	9.03763	9.92118	0.219132	0.202698	0.357168	0.168676	0.472009	0.542991
				4	9.24408	10.3846	8.99401	11.499	9.43038	11.2255	0.201675	0.153257	0.345104	0.225384	0.621541	0.529863
				6	9.30822	10.5292	9.11088	11.5862	10.9287	12.751	0.251021	0.150564	0.387103	0.141651	0.613956	0.671219
				8	9.65386	10.752	9.45358	11.8962	12.5284	14.309	0.302742	0.178546	0.246517	0.243502	0.639716	0.894555
				10	10.1674	11.3638	9.88583	12.4557	13.9392	15.8677	0.215751	0.191456	0.41171	0.175837	0.789465	0.812698
				12	10.5723	12.0876	10.4014	13.2103	15.4853	17.4113	0.24893	0.283524	0.346765	0.246455	0.850114	0.900724
				14	11.1617	13.036	11.0199	14.3377	16.9186	18.9251	0.352546	0.272873	0.307776	0.278316	0.798542	0.898184
				16	11.8525	14.0579	11.7889	15.6092	18.2472	20.3203	0.177322	0.124149	0.32974	0.254852	0.779278	1.00435
				18	12.6175	15.1742	12.491	16.736	19.4307	21.9137	0.35751	0.264219	0.352849	0.461793	0.733023	0.935928
				20	13.3316	16.0371	12.9683	17.5966	20.5919	23.1669	0.339098	0.295573	0.571309	0.538918	0.745432	0.839844
				22	13.983	16.89	13.6109	18.5371	21.4824	24.1485	0.375918	0.307929	0.530553	0.556556	0.803575	0.956652
				24	14.4833	17.6284	14.2268	19.4669	22.2706	25.1495	0.521867	0.452471	0.633897	0.54444	0.794037	0.977382
				26	15.1117	18.4035	14.9233	20.1989	23.1038	25.9995	0.506383	0.49983	0.54708	0.511038	0.728078	1.15059
				28	15.5432	19.0903	15.395	21.065	24.1136	26.9502	0.557952	0.497613	0.741808	0.589249	0.74623	0.936692
				30	16.1401	19.7764	15.9935	21.6683	24.9113	27.8066	0.588059	0.320615	0.857717	0.65731	0.545991	1.05167
				32	16.7767	20.4738	16.5017	22.2919	25.9177	28.766	0.702222	0.268859	1.0013	0.625914	0.690455	1.04559
				34	17.09	20.9292	17.0124	22.8883	27.0234	29.7733	0.86263	0.321598	0.896827	0.718728	0.722293	1.07569
				36	17.5739	21.2567	17.5442	23.3602	28.238	31.0163	1.00555	0.246598	1.04331	0.897712	0.675763	1.00763
				38	17.9321	21.6281	17.958	23.7007	29.3521	32.2518	0.864978	0.2433	1.1369	0.774149	0.72236	1.23625
				40	18.2923	21.9905	18.2683	23.929	30.7473	33.412	0.966666	0.370021	1.30217	0.853463	0.67	1.10845
				42	18.5534	22.2797	18.6953	24.0971	31.9292	34.4097	1.04939	0.152493	1.15245	0.638392	0.661839	1.37354
				44	18.8697	22.5008	18.9504	24.191	33.1416	35.326	1.1732	0.503312	1.23761	0.608213	0.638428	1.24924
				46	19.089	22.7019	19.3613	24.4998	34.5507	36.4797	1.20086	0.315018	1.2816	0.616354	0.851433	1.19913
				48	19.3205	23.0033	19.664	24.8064	35.7533	37.4856	1.30251	0.282222	1.24572	0.765063	0.46717	1.42662
				50	19.6933	23.1956	19.9713	24.8316	36.935	38.3193	1.22132	0.24681	1.28405	0.526427	0.508142	1.45333
				52	19.8636	23.382	20.3786	25.0155	37.8369	38.9683	1.14091	0.272057	1.26016	0.537806	0.455555	1.3761
				54	20.0001	23.4776	20.5339	25.2398	38.8145	39.7342	1.2548	0.414095	1.496	0.740005	0.655802	1.5449
				56	20.1533	23.6301	20.7238	25.3892	39.7338	40.3685	1.36169	0.285359	1.42623	0.751978	0.500313	1.36571
				58	20.3413	23.601	21.1821	25.3686	40.7018	40.7587	1.55824	0.33215	1.51086	0.592937	0.430763	1.12674
				60	20.4493	23.4857	21.2981	25.2191	41.4218	41	1.51798	0.255974	1.49983	0.643732	0.232468	1.1678
				62	20.3758	23.3465	21.3624	25.2139	41.9488	41.3823	1.57069	0.30237	1.46997	0.497608	0.127477	1.09282
				64	20.5437	23.3103	21.4686	25.1346	42.3464	41.5884	1.39122	0.307577	1.37239	0.397049	0.395264	0.915905
				66	20.4262	23.0662	21.5174	24.7085	42.7014	41.4393	1.41551	0.368316	1.67365	0.381128	0.340182	0.682474
				68	20.4515	22.972	21.6171	24.5459	43.2953	41.2312	1.61506	0.294507	1.84643	0.390009	0.285915	0.766971
				70	20.2278	22.5834	21.522	24.1477	43.0618	40.712	1.78601	0.205372	1.89172	0.47243	0.151181	0.7424
				72	20.0173	22.1685	21.3819	23.7498	42.8172	40.053	1.78165	0.199121	2.13482	0.468491	0.1328	0.543962

[truncated: 54 more sheets: Figure 2E, Figure 2F, Figure 3A, Figure 3B, Figure 3D, Figure 3J, Figure 3K, Figure 4A, Figure 4B, Figure 4C, Figure 4D, Figure 4E, Figure 4F, Figure 5A, Figure 5B, Figure 5C, Figure 7A, Figure 7B, Figure 7C, Figure 7D …]
